# Supplementary material for: Development and validation of a nomogram for predicting in-hospital mortality in older adult hip fracture patients with atrial fibrillation: a retrospective study
Source: Front Med (Lausanne). 2025 Jul 23;12:1605437. doi: 10.3389/fmed.2025.1605437 (PMC12326479; doi:10.3389/fmed.2025.1605437)
Supplement: Supplementary file 1 [file Data_Sheet_1.zip]

Archive with 6 entries (5 files):
- presentation/
- presentation/Supplementary Figures.pdf
- presentation/Table S1.xlsx
- presentation/Table S2.xlsx
- presentation/table S3.xlsx
- presentation/Table S4.xlsx
