# Supplementary material for: Development and validation of a nomogram for predicting in-hospital mortality in older adult hip fracture patients with atrial fibrillation: a retrospective study
Source: Front Med (Lausanne). 2025 Jul 23;12:1605437. doi: 10.3389/fmed.2025.1605437 (PMC12326479; doi:10.3389/fmed.2025.1605437)
Supplement: Supplementary file 1 [file Data_Sheet_1.zip › presentation/Table S1.xlsx]

## Sheet: Table S1 
Table S1
ICD codes for hip fracture
ICD-9	820%，821%，73315%，8475%，73396%，73314%，73397%
ICD-10	S72%，S790%，S791%，T84040%，T84041%，V5413%，V5423%，M970%，9053%，M9666%，M8475%，M8465%，M8455%，M8445%，M8435%，M8005%，M8085
ICD codes for atrial fibrillation
ICD-9	42731
ICD-10	I48%(I4891,I480,I482,I4819,I4820,I481,I4821,I4811)
Table S1. The ICD code used in the study. ICD, international classification of diseases
