# Supplementary material for: Development and validation of a nomogram for predicting in-hospital mortality in older adult hip fracture patients with atrial fibrillation: a retrospective study
Source: Front Med (Lausanne). 2025 Jul 23;12:1605437. doi: 10.3389/fmed.2025.1605437 (PMC12326479; doi:10.3389/fmed.2025.1605437)
Supplement: Supplementary file 1 [file Data_Sheet_1.zip › presentation/Table S2.xlsx]

## Sheet: Table S2
Table S2
Type	Variables	missing rate
≤20% missingness	ptt_max	0.0844156
	weight_admit	0.0681818
	inr_min	0.0649351
	inr_max	0.0649351
	pt_min	0.0649351
	pt_max	0.0649351
	urineoutput	0.0519481
	heart_rate_min	0.00324675
	heart_rate_max	0.00324675
	sbp_min	0.00324675
	sbp_max	0.00324675
	dbp_min	0.00324675
	dbp_max	0.00324675
	resp_rate_min	0.00324675
	resp_rate_max	0.00324675
	temperature_min	0.00324675
	temperature_max	0.00324675
	spo2_min	0.00324675
	spo2_max	0.00324675
	gcs_min	0.00324675
	in-hospital death	0
	warfarin	0
	antiplatelet	0
	heparin	0
	noac	0
	myocardial_infarct	0
	congestive_heart_failure	0
	peripheral_vascular_disease	0
	cerebrovascular_disease	0
	dementia	0
	chronic_pulmonary_disease	0
	mild_liver_disease	0
	diabetes_with_complication	0
	renal_disease	0
	malignant_cancer	0
	Vasopressin_first_day	0
	Ventilation_first_day	0
	shoushu	0
	glucose_min	0
	glucose_max	0
	APS III	0
	SOFA	0
	age	0
	race	0
	gender	0
	hematocrit_min	0
	hematocrit_max	0
	hemoglobin_min	0
	hemoglobin_max	0
	platelets_min	0
	platelets_max	0
	wbc_min	0
	wbc_max	0
	aniongap_min	0
	aniongap_max	0
	bicarbonate_min	0
	bicarbonate_max	0
	bun_min	0
	bun_max	0
	chloride_min	0
	chloride_max	0
	creatinine_min	0
	creatinine_max	0
	glucose_min	0
	glucose_max	0
	sodium_min	0
	sodium_max	0
	potassium_min	0
	potassium_max	0
>20% missingness	ggt_max	0.995868
	globulin_min	0.991736
	globulin_max	0.991736
	d_dimer_min	0.991736
	d_dimer_max	0.991736
	total_protein_min	0.987603
	total_protein_max	0.987603
	amylase_min	0.983471
	amylase_max	0.983471
	bilirubin_direct_min	0.971074
	bilirubin_direct_max	0.971074
	bilirubin_indirect_min	0.971074
	bilirubin_indirect_max	0.971074
	nrbc_min	0.938017
	nrbc_max	0.938017
	atyps_min	0.917355
	atyps_max	0.917355
	metas_min	0.909091
	metas_max	0.909091
	bands_min	0.900826
	bands_max	0.900826
	fibrinogen_min	0.838843
	fibrinogen_max	0.838843
	imm_granulocytes_min	0.743802
	imm_granulocytes_max	0.743802
	ld_ldh_min	0.694215
	ld_ldh_max	0.694215
	albumin_min	0.661157
	albumin_max	0.661157
	ck_cpk_min	0.615702
	ck_cpk_max	0.615702
	ck_mb_min	0.57438
	ck_mb_max	0.57438
	alt_min	0.5
	alt_max	0.5
	bilirubin_total_min	0.5
	bilirubin_total_max	0.5
	alp_min	0.487603
	alp_max	0.487603
	ast_min	0.483471
	ast_max	0.483471
	abs_basophils_min	0.475207
	abs_basophils_max	0.475207
	abs_eosinophils_min	0.475207
	abs_eosinophils_max	0.475207
	abs_lymphocytes_min	0.475207
	abs_lymphocytes_max	0.475207
	abs_monocytes_min	0.475207
	abs_monocytes_max	0.475207
	abs_neutrophils_min	0.475207
	abs_neutrophils_max	0.475207
TableS2. The missing rate of the variables. Abbreviation: SBP, Systolic blood pressure; DBP, Diastolic Blood Pressure; SpO2, Percutaneous arterial oxygen saturation; INR, International normalized ratio;BUN, Blood Urea Nitrogen; WBC, White blood cell; PT, Prothrombin time;APSIII, acute physiology score III;GCS, Glasgow coma scale; SOFA, sequential organ failure assessment; GGT,Gamma-Glutamyl Trans…
