# Supplementary material for: Development and validation of a nomogram for predicting in-hospital mortality in older adult hip fracture patients with atrial fibrillation: a retrospective study
Source: Front Med (Lausanne). 2025 Jul 23;12:1605437. doi: 10.3389/fmed.2025.1605437 (PMC12326479; doi:10.3389/fmed.2025.1605437)
Supplement: Supplementary file 1 [file Data_Sheet_1.zip › presentation/table S3.xlsx]

## Sheet: Table S3
TableS3
Characteristic	Survivors, N = 241	Non-survivors, N = 67	P-Value
Demographics
Age	82 (74, 88)	84 (77, 89)	0.09
Gender			0.938
Female	139 (57.7%)	39 (58.2%)
Male	102 (42.3%)	28 (41.8%)
Ethnic			0.469
Others	53 (22.0%)	12 (17.9%)
White	188 (78.0%)	55 (82.1%)
Weight	67 (59, 80)	66 (55, 82)	0.725
Score systems
APS III	46 (39, 57)	56 (43, 77)	<0.001
GCS_min	14.00 (13.00, 15.00)	14.00 (12.00, 15.00)	0.125
SOFA	5.0 (3.0, 7.0)	7.0 (5.0, 11.0)	<0.001
Vital signs
Heart_rate_min	71 ± 13	72 ± 10	0.398
Heart_rate_max	110 (92, 125)	115 (97, 124)	0.492
SBP_min	84 (75, 94)	79 (69, 92)	0.06
SBP_mean	146 (132, 161)	145 (130, 165)	0.666
DBP_min	40 (33, 45)	41 (33, 45)	0.936
DBP_max	85 (72, 99)	89 (74, 99)	0.484
Respiratory rate_min	12.0 (10.0, 15.0)	12.0 (10.0, 16.0)	0.462
Respiratory rate_max	28.0 (24.0, 32.0)	28.0 (25.0, 33.0)	0.619
temperature_max	37.22 (37.00, 37.72)	37.22 (36.89, 37.67)	0.416
temperature_min	36.39 (36.00, 36.56)	36.33 (35.89, 36.61)	0.645
Spo2_min	90 (74, 93)	88 (19, 93)	0.554
Spo2_max	100 (98, 100)	100 (40, 100)	0.667
Biochemical Indicators
glucose_min	103 (69, 124)	104 (37, 118)	0.622
glucose_max	140 (99, 172)	127 (39, 163)	0.205
hematocrit_min	26.5 (23.3, 29.6)	28.6 (23.8, 31.6)	0.043
hematocrit_max	31.4 (28.2, 35.1)	32.6 (28.5, 36.5)	0.132
hemoglobin_min	8.85 ± 1.59	9.16 ± 1.98	0.246
hemoglobin_max	10.20 (9.20, 11.50)	10.30 (9.10, 12.00)	0.261
platelets_min	161 (119, 208)	164 (108, 203)	0.632
platelets_max	192 (151, 247)	187 (147, 239)	0.79
wbc_min	8.8 (7.1, 12.0)	9.7 (7.3, 13.6)	0.1291
wbc_max	12.1 (9.5, 15.7)	13.6 (9.7, 17.9)	0.2751
bun_min	21 (15, 32)	28 (22, 41)	<0.001
bun_max	26 (18, 39)	33 (25, 49)	<0.001
aniongap_min	12.0 (10.0, 14.0)	12.0 (9.0, 16.0)	0.456
aniongap_max	15.0 (13.0, 18.0)	16.0 (14.0, 20.0)	0.027
bicarbonate_min	22.0 (19.0, 25.0)	22.0 (18.0, 25.0)	0.36
bicarbonate_max	25.0 (22.0, 27.0)	25.0 (22.0, 27.0)	0.984
chloride_min	102 (99, 106)	102 (99, 105)	0.732
chloride_max	105 (102, 109)	106 (101, 111)	0.522
creatinine_min	0.90 (0.70, 1.40)	1.10 (0.70, 1.70)	0.076
creatinine_max	1.00 (0.80, 1.70)	1.40 (0.90, 2.00)	0.015
sodium_min	137.0 (134.0, 140.0)	137.0 (134.0, 140.0)	0.748
sodium_max	140.0 (137.0, 142.0)	140.0 (138.0, 145.0)	0.177
potassium_min	4.00 (3.60, 4.40)	3.90 (3.50, 4.30)	0.302
potassium_max	4.50 (4.10, 5.00)	4.50 (4.10, 5.10)	0.897
inr_min	1.30 (1.10, 1.40)	1.40 (1.20, 1.80)	<0.001
inr_max	1.40 (1.20, 1.80)	1.60 (1.30, 2.30)	<0.001
pt_min	14.0 (12.5, 15.6)	15.5 (13.5, 19.7)	<0.001
pt_max	15 (13, 18)	17 (15, 25)	<0.001
ptt_min	29.5 (26.9, 32.6)	30.7 (28.3, 35.6)	0.017
ptt_max	32 (29, 41)	36 (30, 50)	0.019
Comorbidities
myocardial_infarct			0.046
No	187 (77.6%)	44 (65.7%)
Yes	54 (22.4%)	23 (34.3%)
congestive heart failure			0.013
No	109 (45.2%)	19 (28.4%)
Yes	132 (54.8%)	48 (71.6%)
peripheral vascular disease			0.709
No	208 (86.3%)	59 (88.1%)
Yes	33 (13.7%)	8 (11.9%)
cerebrovascular disease			0.147
No	208 (86.3%)	53 (79.1%)
Yes	33 (13.7%)	14 (20.9%)
dementia			0.613
No	204 (84.6%)	55 (82.1%)
Yes	37 (15.4%)	12 (17.9%)
Chronic pulmonary disease			0.757
No	156 (64.7%)	42 (62.7%)
Yes	85 (35.3%)	25 (37.3%)
Rheumatic_disease			>0.999
No	230 (95.4%)	64 (95.5%)
Yes	11 (4.6%)	3 (4.5%)
Diabetes with complication			0.3
No	219 (90.9%)	58 (86.6%)
Yes	22 (9.1%)	9 (13.4%)
Renal disease			0.57
No	174 (72.2%)	46 (68.7%)
Yes	67 (27.8%)	21 (31.3%)
Mild_liver_disease			0.026
No	235 (97.5%)	61 (91.0%)
Yes	6 (2.5%)	6 (9.0%)
Malignant cancer			0.745
No	220 (91.3%)	62 (92.5%)
Yes	21 (8.7%)	5 (7.5%)
Treatment
Warfarin			0.09
No	169 (70.1%)	54 (80.6%)
Yes	72 (29.9%)	13 (19.4%)
NOAC			0.006
No	197 (81.7%)	64 (95.5%)
Yes	44 (18.3%)	3 (4.5%)
Antiplatelets			0.938
No	139 (57.7%)	39 (58.2%)
Yes	102 (42.3%)	28 (41.8%)
Heparin			0.521
No	82 (34.0%)	20 (29.9%)
Yes	159 (66.0%)	47 (70.1%)
Ventilation_first_day			0.317
No	61 (25.3%)	13 (19.4%)
Yes	180 (74.7%)	54 (80.6%)
Hip_fracture_surgery			0.044
No	86 (35.7%)	33 (49.3%)
Yes	155 (64.3%)	34 (50.7%)
Vasopressin_first_day			0.071
No	239 (99.2%)	64 (95.5%)
Yes	2 (0.8%)	3 (4.5%)
TableS3. Basic characteristics of the cohort from MIMIC-IV. Abbreviation: APSIII, acute physiology score III;GCS, Glasgow coma scale; SOFA, sequential organ failure assessment; SBP, Systolic blood pressure;DBP, Diastolic Blood Pressure; SpO2, Percutaneous arterial oxygen saturation; WBC, White blood cell; BUN, Blood Urea Nitrogen; INR, International normalized ratio; PT, Prothrombin time; NOAC, n…
