# Supplementary material for: Development and validation of a nomogram for predicting in-hospital mortality in older adult hip fracture patients with atrial fibrillation: a retrospective study
Source: Front Med (Lausanne). 2025 Jul 23;12:1605437. doi: 10.3389/fmed.2025.1605437 (PMC12326479; doi:10.3389/fmed.2025.1605437)
Supplement: Supplementary file 1 [file Data_Sheet_1.zip › presentation/Table S4.xlsx]

## Sheet: Table S4
TableS4
Characteristicst	MIMIC IV , N = 308	eICU-CRD, N = 67	P-value
Demographics
Age	83 (74, 88)	85 (78, 90)	0.193
Gender			0.001
Female	178 (57.8%)	53 (79.1%)
Male	130 (42.2%)	14 (20.9%)
Weight	67 (58, 80)	68 (59, 80)	0.437
Vital signs
Heart_rate_min	70 (64, 79)	71 (64, 80)	0.484
Heart_rate_max	112 (94, 124)	116 (96, 138)	0.1
SBP_min	83 (74, 94)	86 (75, 99)	0.197
SBP_max	146 (131, 162)	144 (128, 164)	0.536
DBP_min	40 (33, 45)	41 (36, 51)	0.103
DBP_max	86 (73, 99)	89 (77, 103)	0.146
Respiratory rate_min	12.0 (10.0, 15.0)	14.0 (11.0, 16.0)	0.061
Respiratory rate_max	28 (24, 33)	27 (23, 32)	0.273
Temperature_min	36.39 (36.00, 36.59)	36.40 (36.00, 36.60)	0.819
Temperature_max	37.22 (36.97, 37.72)	37.50 (37.00, 37.90)	0.241
Spo2_min	89 (74, 93)	91 (86, 93)	0.035
Spo2_max	100 (98, 100)	100 (99, 100)	0.059
Biochemical Indicators
bicarbonate_max	25.0 (22.0, 27.0)	27.0 (25.0, 29.0)	<0.001
bicarbonate_min	22.0 (19.0, 25.0)	24.0 (21.0, 26.0)	0.01
creatinine_max	1.10 (0.80, 1.80)	1.18 (0.80, 1.87)	0.455
creatinine_min	0.90 (0.70, 1.55)	0.93 (0.70, 1.30)	0.542
chloride_max	105 (102, 110)	107 (104, 110)	0.012
chloride_min	102 (99, 106)	103 (100, 106)	0.321
glucose_max	139 (97, 171)	155 (131, 199)	<0.001
glucose_min	103 (62, 123)	107 (97, 126)	0.014
hematocrit_max	31.6 (28.3, 35.4)	36.0 (31.5, 39.4)	<0.001
hematocrit_min	26.8 (23.4, 30.0)	28.4 (25.0, 32.3)	<0.001
hemoglobin_max	10.30 (9.15, 11.55)	11.40 (10.20, 13.00)	<0.001
hemoglobin_min	8.90 (7.80, 9.90)	9.20 (8.00, 10.30)	0.122
platelet_max	191 (149, 244)	188 (143, 257)	0.497
platelet_min	162 (117, 208)	143 (106, 186)	0.092
potassium_max	4.50 (4.10, 5.00)	4.40 (4.10, 4.90)	0.274
potassium_min	4.00 (3.60, 4.40)	3.80 (3.50, 4.20)	0.024
sodium_max	140.0 (137.0, 142.5)	140.0 (138.0, 143.0)	0.517
sodium_min	137.0 (134.0, 140.0)	137.0 (135.0, 139.0)	0.675
bun_max	27 (19, 42)	27 (20, 35)	0.54
bun_min	23 (16, 35)	21 (13, 28)	0.017
wbc_max	12.3 (9.5, 15.9)	12.7 (9.0, 16.4)	0.792
wbc_min	9.0 (7.1, 12.1)	8.8 (7.0, 11.6)	0.517
inr_max	1.40 (1.20, 1.80)	1.40 (1.12, 2.02)	0.971
inr_min	1.30 (1.10, 1.50)	1.14 (1.06, 1.40)	<0.001
pt_max	15 (13, 19)	16 (14, 22)	0.082
pt_min	14.2 (12.7, 16.1)	13.8 (12.5, 15.6)	0.577
aniongap_max	15.0 (13.0, 18.0)	10.0 (8.0, 14.0)	<0.001
aniongap_min	70 (64, 79)	71 (64, 80)	0.484
Score systems
APS III	48 (39, 60)	41 (34, 56)	0.04
GCS_min	14.00 (13.00, 15.00)	15.00 (14.00, 15.00)	<0.001
SOFA	5.0 (3.0, 7.0)	5.0 (4.0, 8.0)	0.343
Treatment
Warfarin			0.031
No	223 (72.4%)	57 (85.1%)
Yes	85 (27.6%)	10 (14.9%)
NOAC			<0.001
No	261 (84.7%)	67 (100.0%)
Yes	47 (15.3%)	0 (0.0%)
Antiplatelets			<0.001
No	178 (57.8%)	62 (92.5%)
Yes	130 (42.2%)	5 (7.5%)
Heparin			<0.001
No	102 (33.1%)	50 (74.6%)
Yes	206 (66.9%)	17 (25.4%)
Comorbidities
diabates			0.068
No	277 (89.9%)	55 (82.1%)
Yes	31 (10.1%)	12 (17.9%)
Congestive_heart_failure			<0.001
No	128 (41.6%)	55 (82.1%)
Yes	180 (58.4%)	12 (17.9%)
Chronic pulmonary disease			0.945
No	261 (84.7%)	57 (85.1%)
Yes	47 (15.3%)	10 (14.9%)
Malignant_cancer			0.063
No	282 (91.6%)	66 (98.5%)
Yes	26 (8.4%)	1 (1.5%)
Renal_disease			0.972
No	220 (71.4%)	48 (71.6%)
Yes	88 (28.6%)	19 (28.4%)
Dementia			0.485
No	259 (84.1%)	54 (80.6%)
Yes	49 (15.9%)	13 (19.4%)
Cerebrovascular_disease			0.044
No	261 (84.7%)	63 (94.0%)
Yes	47 (15.3%)	4 (6.0%)
Myocardial_infarct			0.01
No	231 (75.0%)	60 (89.6%)
Yes	77 (25.0%)	7 (10.4%)
Hip_fracture_surgery			0.109
No	119 (38.6%)	33 (49.3%)
Yes	189 (61.4%)	34 (50.7%)
Outcome
In-hospital Death			0.125
No	241 (78.2%)	58 (86.6%)
Yes	67 (21.8%)	9 (13.4%)
TableS4. Baseline characteristics of the patients between MIMIC IV database and eICU-CRD database. Abbreviation: SBP, Systolic blood pressure; DBP, Diastolic Blood Pressure; SpO2, Percutaneous arterial oxygen saturation; INR, International normalized ratio;BUN, Blood Urea Nitrogen; WBC, White blood cell; PT, Prothrombin time;APSIII, acute physiology score III;GCS, Glasgow coma scale; SOFA, sequen…
